# Supplementary material for: ATP‐induced conformational change of axonemal outer dynein arms revealed by cryo‐electron tomography
Source: EMBO J. 2023 Apr 13;42(12):e112466. doi: 10.15252/embj.2022112466 (PMC10267688; doi:10.15252/embj.2022112466)
Supplement: Supplementary file 2 — Movie EV1 [file EMBJ-42-e112466-s006.zip › movieEV1/README.txt]

Movie 1. Comparison of the outer dynein arm of PDB-7KZM with the cryo-ET map. After 
individual fitting of the dynein heads of the gamma and alpha heavy chain, the fit 
improved. The beta heavy chain was not modified. The distal outer dynein arm was 
removed to free the view of the model.
