# Supplementary material for: ATP‐induced conformational change of axonemal outer dynein arms revealed by cryo‐electron tomography
Source: EMBO J. 2023 Apr 13;42(12):e112466. doi: 10.15252/embj.2022112466 (PMC10267688; doi:10.15252/embj.2022112466)
Supplement: Supplementary file 3 — Movie EV2 [file EMBJ-42-e112466-s005.zip › movieEV2/README.txt]

Movie 2. Comparison of the gamma heavy chain linker in a Post-1 conformation (PDB-7K5B) 
to Post-2 conformation of the linker. Having the linker in a Post-2 conformation allows 
the dynein head to rotate. This head rotation, accompanied by the stalk movement is 
supported by the cryo-ET map. 
