# Supplementary material for: ATP‐induced conformational change of axonemal outer dynein arms revealed by cryo‐electron tomography
Source: EMBO J. 2023 Apr 13;42(12):e112466. doi: 10.15252/embj.2022112466 (PMC10267688; doi:10.15252/embj.2022112466)
Supplement: Supplementary file 4 — Movie EV3 [file EMBJ-42-e112466-s002.zip]

Archive with 3 entries (2 files):
- movieEV3/
- movieEV3/movie3.mp4
- movieEV3/README.txt
