# Supplementary material for: ATP‐induced conformational change of axonemal outer dynein arms revealed by cryo‐electron tomography
Source: EMBO J. 2023 Apr 13;42(12):e112466. doi: 10.15252/embj.2022112466 (PMC10267688; doi:10.15252/embj.2022112466)
Supplement: Supplementary file 4 — Movie EV3 [file EMBJ-42-e112466-s002.zip › movieEV3/README.txt]

Movie 3. Rigid body fitting and real space refinement of the MTBS2 (PDB-7K5B) lead to MTBS3, 
the in situ post-PS model. Shown are the before and after of the refinement process fitted 
to the cryo-ET map. The distal outer dynein arm was removed to free the view of the model. 
