# Supplementary material for: ATP‐induced conformational change of axonemal outer dynein arms revealed by cryo‐electron tomography
Source: EMBO J. 2023 Apr 13;42(12):e112466. doi: 10.15252/embj.2022112466 (PMC10267688; doi:10.15252/embj.2022112466)
Supplement: Supplementary file 5 — Movie EV4 [file EMBJ-42-e112466-s004.zip › movieEV4/README.txt]

Movie 4. Shown are the models of the post-power stroke and pre-power stroke outer dynein arm. 
The three heavy chains are indicated. From the side view, the parallel orientation and crossing 
of the stalks during the power stroke cycle is highlighted.
